# Supplementary material for: Mutations in the gene of the Gα subunit of the heterotrimeric G protein are the cause for the brachytic1 semi-dwarf phenotype in barley and applicable for practical breeding
Source: Hereditas. 2017 Sep 5;155:10. doi: 10.1186/s41065-017-0045-1 (PMC5583965; doi:10.1186/s41065-017-0045-1)
Supplement: Additional file 1: Table S1. — SNP and mutation information for Brh1 mutant lines and original background cultivars. (XLSX 121 kb) [file 41065_2017_45_MOESM1_ESM.xlsx]

## Sheet: Into
		Sequence length DNA	exon 1	exon 2	exon 3	exon 4	exon 5	exon 6	exon 7	exon 8	exon 9	exon 10	exon 11	exon 12	exon 13	intron 1	intron 2	intron 3	intron 4	intron 5	intron 6	intron 7	intron 8	intron 9	intron 10	intron 11	intron 12
	Bowman	3780	1 to 63	165 to 237	445 to 482	580 to 669	814 to 891	1467 to 1574	1696 to 1797	2202 to 2257	2347 to 2481	3109 to 3202	3285 to 3344	3426 to 3508	3609 to 3780	64 to 164	238 to 444	483 to 579	670 to 813	892 to 1466	1575 to 1695	1798 to 2201	2258 to 2346	2482 to 3108	3203 to 3284	3345 to 3425	3509 to 3608
General remarks:
The Ga sequences of different cultivars have different lengths and therefore positional information for homologous bases can differ between the lines, to avoid misunderstandings the
positional information given is therefore always the homologous position in the Bowman sequence.
Additionally, the functional region of the gene is given (if the change is located in an intron or exon) to explain what kind of effect the observed mutations have.
	Aapo	3780	1 to 63	165 to 237	445 to 482	580 to 669	814 to 891	1467 to 1574	1696 to 1797	2202 to 2257	2347 to 2481	3109 to 3202	3285 to 3344	3426 to 3508	3609 to 3780	64 to 164	238 to 444	483 to 579	670 to 813	892 to 1466	1575 to 1695	1798 to 2201	2258 to 2346	2482 to 3108	3203 to 3284	3345 to 3425	3509 to 3608
	Volla	3755	1 to 63	165 to 237	445 to 482	580 to 669	814 to 891	1434 to 1541	1663 to 1764	2166 to 2221	2311 to 2445	3084 to 3177	3260 to 3319	3401 to 3483	3584 to 3755	64 to 164	238 to 444	483 to 579	670 to 813	892 to 1433	1542 to 1662	1765 to 2165	2222 to 2310	2446 to 3083	3178 to 3259	3320 to 3400	3484 to 3583
	Steptoe	3776

## Sheet: ari-i.38
Mutant	Cultivar/background	Sequence length DNA	Changes compared to Bowman		Location	Effect DNA level	Effect protein level
			Position (orf position) in Bowman	Mutation/SNP
	Bowman	3780	-	-		-	-
	Bonus	3755	42 (42)	a to g	exon 1		silent
			157	c to t	intron 1		none
			194 (93)	c to t	exon 2		silent
			318	g to c	intron 2		none
			421	g to a	intron 2		none
			636 (231)	g to a	exon 4		silent
			854 (305)	t to c	exon 5		L to P
			909	deletion of c	intron 5		none
			912	deletion of c	intron 5		none
			954	g to t	intron 5		none
			1057 to 1084	deletion of 28 bp	intron 5		none
			1116	g to a	intron 5		none
			1129 to 1130	deletion of aa	intron 5		none
			1208	g to a	intron 5		none
			1260	c to t	intron 5		none
			1265	g to c	intron 5		none
			1283	a to g	intron 5		none
			1412	t to a	intron 5		none
			1785 (540)	c to t	exon 7		silent
			1851	a to t	intron 7		none
			1870 to 1872	3 bp deletion	intron 7		none
			1925	t to c	intron 7		none
			1957	c to t	intron 7		none
			1997	t to c	intron 7		none
			2058	c to t	intron 7		none
			2084	c to a	intron 7		none
			2119	a to c	intron 7		none
			2371 (633)	t to c	exon 9		silent
			2516	g to a	intron 9		none
			2550	a to g	intron 9		none
			2559	c to a	intron 9		none
			2721	a to g	intron 9		none
			2755	g to c	intron 9		none
			2756	t to c	intron 9		none
			2807	g to t	intron 9		none
			2868	tg insertion	intron 9		none
			2885	g to c	intron 9		none
			2902	a insertion	intron 9		none
			2920	c to a	intron 9		none
			2946	insertion of ATAACAA	intron 9		none
			3055	c to t	intron 9		none
			3219	t to a	intron 10		none
			3243	g to c	intron 10		none
			3317 (870)	c to t	exon 11		silent
			3582	c to t	intron 12		none
			3618 (990)	a to g	exon 13		silent
ari-i.38	Bonus	3755	42 (42)	a to g	exon 1		silent
			157	c to t	intron 1		none
			194 (93)	c to t	exon 2		silent
			318	g to c	intron 2		none
			421	g to a	intron 2		none
			636 (231)	g to a	exon 4		silent
			854 (305)	t to c	exon 5		L to P
			909	deletion of c	intron 5		none
			912	deletion of c	intron 5		none
			954	g to t	intron 5		none
			1057 to 1084	deletion of 28 bp	intron 5		none
			1116	g to a	intron 5		none
			1129 to 1130	deletion of aa	intron 5		none
			1208	g to a	intron 5		none
			1260	c to t	intron 5		none
			1265	g to c	intron 5		none
			1283	a to g	intron 5		none
			1412	t to a	intron 5		none
			1785 (540)	c to t	exon 7		silent
			1851	a to t	intron 7		none
			1870 to 1872	3 bp deletion	intron 7		none
			1925	t to c	intron 7		none
			1957	c to t	intron 7		none
			1997	t to c	intron 7		none
			2058	c to t	intron 7		none
			2084	c to a	intron 7		none
			2119	a to c	intron 7		none
			2345	a to t	intron 8	Mutation alters splice site from ag to tg, this leads to a splice site shift from between pos. 2346 and 2347 to between positions 2335 and 2336 resulting in an insertion of 11 nt into the mRNA leading to a frame shift	Altered amino-acid sequence after position 203 (FSAAPLERAKEAERYTGCMM) after 20 aa premature stop
			2371 (633)	t to c	exon 9		silent
			2516	g to a	intron 9		none
			2550	a to g	intron 9		none
			2559	c to a	intron 9		none
			2721	a to g	intron 9		none
			2755	g to c	intron 9		none
			2756	t to c	intron 9		none
			2807	g to t	intron 9		none
			2868	tg insertion	intron 9		none
			2885	g to c	intron 9		none
			2902	a insertion	intron 9		none
			2920	c to a	intron 9		none
			2946	insertion of ATAACAA	intron 9		none
			3055	c to t	intron 9		none
			3219	t to a	intron 10		none
			3243	g to c	intron 10		none
			3317 (870)	c to t	exon 11		silent
			3582	c to t	intron 12		none
			3618 (990)	a to g	exon 13		silent
BW047	ari-i.38 backcrossed to Bowman		42 (42)	a to g	exon 1		silent
			157	c to t	intron 1		none
			194 (93)	c to t	exon 2		silent
			318	g to c	intron 2		none
			421	g to a	intron 2		none
			636 (231)	g to a	exon 4		silent
			854 (305)	t to c	exon 5		L to P
			909	deletion of c	intron 5		none
			912	deletion of c	intron 5		none
			954	g to t	intron 5		none
			1057 to 1084	deletion of 28 bp	intron 5		none
			1116	g to a	intron 5		none
			1129 to 1130	deletion of aa	intron 5		none
			1208	g to a	intron 5		none
			1260	c to t	intron 5		none
			1265	g to c	intron 5		none
			1283	a to g	intron 5		none
			1412	t to a	intron 5		none
			1785 (540)	c to t	exon 7		silent
			1851	a to t	intron 7		none
			1870 to 1872	3 bp deletion	intron 7		none
			1925	t to c	intron 7		none
			1957	c to t	intron 7		none
			1997	t to c	intron 7		none
			2058	c to t	intron 7		none
			2084	c to a	intron 7		none
			2119	a to c	intron 7		none
			2345	a to t	intron 8	mutation alters splice site from ag to tg, this leads to a splice site shift from between pos. 2346 and 2347 to between positions 2335 and 2336 resulting in an insertion of 11 nt into the mRNA leading to a frame shift	altered aa sequence after position 203 (FSAAPLERAKEAERYTGCMM) after 20 aa premature stop
			2371 (633)	t to c	exon 9		silent
			2516	g to a	intron 9		none
			2550	a to g	intron 9		none
			2559	c to a	intron 9		none
			2721	a to g	intron 9		none
			2755	g to c	intron 9		none
			2756	t to c	intron 9		none
			2807	g to t	intron 9		none
			2868	tg insertion	intron 9		none
			2885	g to c	intron 9		none
			2902	a insertion	intron 9		none
			2920	c to a	intron 9		none
			2946	insertion of ATAACAA	intron 9		none
			3055	c to t	intron 9		none
			3219	t to a	intron 10		none
			3243	g to c	intron 10		none
			3317 (870)	c to t	exon 11		silent
			3582	c to t	intron 12		none
			3618 (990)	a to g	exon 13		silent

## Sheet: brh1.a
Mutant	Cultivar/background	Sequence length DNA	Changes compared to Bowman		Location	Effect DNA level	Effect protein level
			Position (orf position) in Bowman	Mutation
	Bowman	3780	-	-		-	-
	Himalaya	3778	843 (294)	c to a	exon 5		silent
			854 (305)	t to c	exon 5		L to P
			993	t to c	intron 5		none
			1108	c to t	intron 5		none
			1130	1 nt gap (del of a)	intron 5		none
			2849	a to g	intron 9		none
			2868	1 nt gap (del of t)	intron 9		none
			3521	c to g	intron 12		none
brh1.a	Himalaya	4234	843 (294)	c to a	exon 5		silent
			854 (305)	t to c	exon 5		L to P
			993	t to c	intron 5		none
			1108	c to t	intron 5		none
			1130	1 nt gap (del of a)	intron 5		none
			2849	a to g	intron 9		none
			2868	1 nt gap (del of t)	intron 9		none
			3521	c to g	intron 12		none
			3745 to 3746	deletion of ag	exon 13	Frame shift eliminates wt stop codon leading to an extension of exon 13 by 458 bp	Himalaya-like protein sequence until aa 372, then altered sequence + 152 additional aa after the native stop
BW074	brh1.a backcrossed to Bowman	4234	843 (294)	c to a	exon 5		silent
			854 (305)	t to c	exon 5		L to P
			993	t to c	intron 5		none
			1108	c to t	intron 5		none
			1130	1 nt gap (del of a)	intron 5		none
			2849	a to g	intron 9		none
			2868	1 nt gap (del of t)	intron 9		none
			3521	c to g	intron 12		none
			3745 to 3746	deletion of ag	exon 13	Frame shift eliminates wt stop codon leading to an extension of exon 13 by 458 bp	Himalaya-like protein sequence until aa 372, then altered sequence + 152 additional aa after the native stop

## Sheet: brh1.aa
Mutant	Cultivar/background	Sequence length DNA	Changes compared to Bowman		Location	Effect DNA level	Effect protein level
			Position (orf position) in Bowman	Mutation
	Bowman	3780	-	-		-	-
	Aapo	3780	-	-		-	-
BW075	brh1.aa backcrossed to Bowman	3779	2205 (556)	deletion of g	exon 8	Frame shift, orf ends after 594 bps	After aa 185 altered sequence (MCSMQEYGQMGL), premature stop after 197 aa

## Sheet: brh1.ae
Mutant	Cultivar/background	Sequence length DNA	Changes compared to Bowman		Location	Effect DNA level	Effect protein level
			Position (orf position) in Bowman	Mutation
	Bowman	3780	-	-		-	-
	Steptoe	3776	837 (288)	g to a	exon 5		silent
			854 (305)	t to c	exon 5		L to P
			1116	g to a	intron 5
			1130	deletion of a	intron 5
			1785 (540)	c to t	exon 7		silent
			2028	c to t	intron 7
			2058	c to t	intron 7
			2079 to 2080	tg deletion	intron 7
			2119	a to c	intron 7
			2476 (683)	t to c	exon 9		silent
			2495	c to t	intron 9
			2868	deletion of t	intron 9
			2885	g to c	intron 9
			3219	t to a	intron 10
			3582	c to t	intron 12
			3660 (1032)	c to t	exon 13		silent
			3696 (1068)	g to a	exon 13		silent
BW076	brh1.ae backcrossed to Bowman	Sequence information prior to position 3194 missing due to deletion
			3219	t to a	intron 10
			3582	c to t	intron 12
			3660 (1032)	c to t	exon 13		silent
			3696 (1068)	g to a	exon 13		silent

## Sheet: brh1.c
Mutant	Cultivar/background	Sequence length DNA	Changes compared to Bowman		Location	Effect DNA level	Effect protein level
			Position (orf position) in Bowman	Mutation/SNP
	Bowman	3780	-	-		-	-
	Moravian		318	g to c	intron 2	none
			421	g to a	intron 2	none
			636 (231)	g to a	exon 4		silent
			854 (305)	t to c	exon 5		L to P
			909	c to t	intron 5
			913 - 915	ttc deletion	intron 5
			954	g to t	intron 5
			764	insertion of t	intron 5
			1057 - 1084	28 bp deletion	intron 5
			1116	g to a	intron 5
			1129 to 1130	aa deletion	intron 5
			1208	g to a	intron 5
			1265	g to c	intron 5
			1283	a to g	intron 5
			1412	t to a	intron 5
			1785 (540)	c to t	exon 7		silent
			1851	a to t	intron 7
			1871 to 1873	deletion of aca	intron 7
			1925	t to c	intron 7
			1957	c to t	intron 7
			1997	t to c	intron 7
			2058	c to t	intron 7
			2084	c to a	intron 7
			2119	a to c	intron 7
			2371 (633)	t to c	exon 9		silent
			2516	g to a	intron 9
			2550	a to g	intron 9
			2721	a to g	intron 9
			2755	g to c	intron 9
			2756	t to c	intron 9
			2807	g to t	intron 9
			2868	t to g	intron 9
			2885	g to c	intron 9
			2902	insertion of a	intron 9
			2920	c to a	intron 9
			2946	insertion of 7 bp	intron 9
			3055	c to t	intron 9
			3195 (830)	g to t	exon 10		C to F
			3219	t to a	intron 10
			3243	g to c	intron 10
			3317 (870)	c to t	exon 11		silent
			3582	c to t	intron 12
			3618 (990)	a to g	exon 13		silent
brh1.c	Moravian	4234	843 (294)	c to a	exon 5		silent
			854 (305)	t to c	exon 5		L to P
			993	t to c	intron 5		none
			1108	c to t	intron 5		none
			1130	1 nt gap (del of a)	intron 5		none
			2849	a to g	intron 9		none
			2868	1 nt gap (del of t)	intron 9		none
			3521	c to g	intron 12		none
			3745 to 3746	deletion of ag	exon 13	Frame shift eliminates wt stop codon leading to an extension of exon 13 by 458 bp	Himalaya-like protein sequence until aa 372, then altered sequence + 152 additional aa after the native stop

## Sheet: brh1.e
Mutant	Cultivar/background	Sequence length DNA	Changes compared to Bowman		Location	Effect DNA level	Effect protein level
			Position (orf position) in Bowman	Mutation
	Bowman	3780	-	-		-	-
	Aramir	3780	-	-		-	-
brh1.e	Aramir	3780	813	g to a	intron 4	g to a exchange at the last position of intron 4 leads to change of the splice site "ag" to "aa", on RNA level this must hamper splicing because intron 4 is present in the mRNA sequence	Insertion of intron 4 into the reading frame leads to a frame shift after aa position 88 resulting in 40 altered aa (VCYYWKGCVSYLFPHLLHSGDYSGNLHWIFLWECVYTSYY) before the premature stop
BW077	brh1.e backcrossed to Bowman	3780	813	g to a	intron 4	g to a exchange at the last position of intron 4 leads to change of the splice site "ag" to "aa", on RNA level this must hamper splicing because intron 4 is present in the mRNA sequence	Insertion of intron 4 into the reading frame leads to a frame shift after aa position 88 resulting in 40 altered aa (VCYYWKGCVSYLFPHLLHSGDYSGNLHWIFLWECVYTSYY) before the premature stop

## Sheet: brh1.f
Mutant	Cultivar/background	Sequence length DNA	Changes compared to Bowman		Location	Effect DNA level	Effect protein level
			Position (orf position) in Bowman	Mutation/SNP
	Bowman	3780	-	-		-	-
	Domen	3755	42 (42)	a to g	exon 1		silent
			157	c to t	intron 1		none
			194 (93)	c to t	exon 2		silent
			318	g to c	intron 2		none
			421	g to a	intron 2		none
			636 (231)	g to a	exon 4		silent
			854 (305)	t to c	exon 5		L to P
			909	deletion of c	intron 5		none
			912	deletion of c	intron 5		none
			954	g to t	intron 5		none
			1057 to 1084	deletion of 28 bp	intron 5		none
			1116	g to a	intron 5		none
			1129 to 1130	aa deletion	intron 5		none
			1208	g to a	intron 5		none
			1260	c to t	intron 5		none
			1265	g to c	intron 5		none
			1283	a to g	intron 5		none
			1412	t to a	intron 5		none
			1785 (540)	c to t	exon 7		silent
			1851	a to t	intron 7		none
			1870 to 1872	3 bp deletion	intron 7		none
			1925	t to c	intron 7		none
			1957	c to t	intron 7		none
			1997	t to c	intron 7		none
			2058	c to t	intron 7		none
			2084	c to a	intron 7		none
			2119	a to c	intron 7		none
			2371 (633)	t to c	exon 9		silent
			2516	g to a	intron 9		none
			2550	a to g	intron 9		none
			2559	c to a	intron 9		none
			2721	a to g	intron 9		none
			2755	g to c	intron 9		none
			2756	t to c	intron 9		none
			2807	g to t	intron 9		none
			2868	tg insertion	intron 9		none
			2885	g to c	intron 9		none
			2902	a insertion	intron 9		none
			2920	c to a	intron 9		none
			2946	insertion of ATAACAA	intron 9		none
			3055	c to t	intron 9		none
			3219	t to a	intron 10		none
			3243	g to c	intron 10		none
			3317 (870)	c to t	exon 11		silent
			3582	c to t	intron 12		none
			3618 (990)	a to g	exon 13		silent
brh1.f	Domen	3751	42 (42)	a to g	exon 1		silent
			157	c to t	intron 1		none
			194 (93)	c to t	exon 2		silent
			318	g to c	intron 2		none
			421	g to a	intron 2		none
			636 (231)	g to a	exon 4		silent
			854 (305)	t to c	exon 5		L to P
			909	deletion of c	intron 5		none
			912	deletion of c	intron 5		none
			954	g to t	intron 5		none
			1057 to 1084	deletion of 28 bp	intron 5		none
			1116	g to a	intron 5		none
			1129 to 1130	aa deletion	intron 5		none
			1208	g to a	intron 5		none
			1260	c to t	intron 5		none
			1265	g to c	intron 5		none
			1283	a to g	intron 5		none
			1412	t to a	intron 5		none
			1512 to 1515 (388 - 391)	deletion of ccac	exon 6	Deletion leads to premature stop after 417 bps	Wt protein sequence until aa 131 followed by IKNSYRM
			1785 (540)	c to t	exon 7		silent
			1851	a to t	intron 7		none
			1870 to 1872	3 bp deletion	intron 7		none
			1925	t to c	intron 7		none
			1957	c to t	intron 7		none
			1997	t to c	intron 7		none
			2058	c to t	intron 7		none
			2084	c to a	intron 7		none
			2119	a to c	intron 7		none
			2371 (633)	t to c	exon 9		silent
			2516	g to a	intron 9		none
			2550	a to g	intron 9		none
			2559	c to a	intron 9		none
			2721	a to g	intron 9		none
			2755	g to c	intron 9		none
			2756	t to c	intron 9		none
			2807	g to t	intron 9		none
			2868	tg insertion	intron 9		none
			2885	g to c	intron 9		none
			2902	a insertion	intron 9		none
			2920	c to a	intron 9		none
			2946	insertion of ATAACAA	intron 9		none
			3055	c to t	intron 9		none
			3219	t to a	intron 10		none
			3243	g to c	intron 10		none
			3317 (870)	c to t	exon 11		silent
			3582	c to t	intron 12		none
			3618 (990)	a to g	exon 13		silent

## Sheet: brh1.t
Mutant	Cultivar/background	Sequence length DNA	Changes compared to Bowman		Location	Effect DNA level	Effect protein level
			Position (orf position) in Bowman	Mutation/SNP
	Bowman	3780	-	-		-	-
	Akashinriki	3779	854 (305)	t to c	exon 5		L to P
			1116	g to a	intron 5		none
			1130	a deletion	intron 5		none
			1137	c to t	intron 5		none
			1544 (420)	a to c	exon 6		silent
			1917	c to g	intron 7		none
			2119	a to c	intron 7		none
			2291	t to c	intron 8		none
			2871	a to g	intron 9		none
			2885	g to c	intron 9		none
			3039	c to t	intron 9		none
			3219	t to a	intron 10		none
			3360	g to a	intron 11		none
			3582	c to t	intron 12		none
			3771 (1143)	g to t	exon 13		silent
brh1.t	Akashinriki	3779	854 (305)	t to c	exon 5		L to P
			1116	g to a	intron 5		none
			1130	a deletion	intron 5		none
			1137	c to t	intron 5		none
			1544 (420)	a to c	exon 6		silent
			1917	c to g	intron 7		none
			2119	a to c	intron 7		none
			2291	t to c	intron 8		none
			2346	g to a	intron 8	Exchange of last base of intron 8 destroys splice site (ag to aa), this leads to a splice site shift from between pos. 2346 and 2347 to between positions 2335 and 2336 resulting in an insertion of 11 nt into the mRNA leading to a frame shift	Altered aa sequence after position 203 (FSATPLERAKEVERYTGCMM) after 20 aa premature stop
			2871	a to g	intron 9		none
			2885	g to c	intron 9		none
			3039	c to t	intron 9		none
			3219	t to a	intron 10		none
			3360	g to a	intron 11		none
			3582	c to t	intron 12		none
			3771 (1143)	g to t	exon 13		silent
BW078	brh1.t backcrossed to Bowman	3779	854 (305)	t to c	exon 5		L to P
			1116	g to a	intron 5		none
			1130	a deletion	intron 5		none
			1137	c to t	intron 5		none
			1544 (420)	a to c	exon 6		silent
			1917	c to g	intron 7		none
			2119	a to c	intron 7		none
			2291	t to c	intron 8		none
			2346	g to a	intron 8	Exchange of last base of intron 8 destroys splice site (ag to aa), this leads to a splice site shift from between pos. 2346 and 2347 to between positions 2335 and 2336 resulting in an insertion of 11 nt into the mRNA leading to a frame shift	Altered aa sequence after position 203 (FSATPLERAKEVERYTGCMM) after 20 aa premature stop
			2871	a to g	intron 9		none
			2885	g to c	intron 9		none
			3039	c to t	intron 9		none
			3219	t to a	intron 10		none
			3360	g to a	intron 11		none
			3582	c to t	intron 12		none
			3771 (1143)	g to t	exon 13		silent
	Aapo	3780		-	-	-	-
	Volla	3755	42 (42)	a to g	exon 1		silent
			194 (93)	c to t	exon 2		silent
			318	g to c	intron 2		none
			421	g to a	intron 2		none
			636 (231)	g to a	exon 4		silent
			854 (305)	t to c	exon 5		L to P
			909	deletion of c	intron 5		none
			912	deletion of c	intron 5		none
			913	deleiton of t	intron 5		none
			954	g to t	intron 5		none
			1057 to 1084	deletion of 28 bp	intron 5		none
			1116	g to a	intron 5		none
			1129 to 1130	deletion of aa	intron 5		none
			1208	g to a	intron 5		none
			1265	g to c	intron 5		none
			1283	a to g	intron 5		none
			1412	t to a	intron 5		none
			1785 (540)	c to t	exon 7		silent
			1851	a to t	intron 7		none
			1870 to 1872	3 bp deletion	intron 7		none
			1925	t to c	intron 7		none
			1957	c to t	intron 7		none
			1997	t to c	intron 7		none
			2058	c to t	intron 7		none
			2084	c to a	intron 7		none
			2119	a to c	intron 7		none
			2371 (633)	t to c	exon 9		silent
			2516	g to a	intron 9		none
			2550	a to g	intron 9		none
			2721	a to g	intron 9		none
			2755	g to c	intron 9		none
			2756	t to c	intron 9		none
			2807	g to t	intron 9		none
			2868	ttg insertion	intron 9		none
			2885	g to c	intron 9		none
			2902	a insertion	intron 9		none
			2920	c to a	intron 9		none
			2946	insertion of ATAACAA	intron 9		none
			3055	c to t	intron 9		none
			3219	t to a	intron 10		none
			3243	g to c	intron 10		none
			3317 (870)	c to t	exon 11		silent
			3582	c to t	intron 12		none
			3618 (990)	a to g	exon 13		silent
	Steptoe	3776

## Sheet: brh1.x
Mutant	Cultivar/background	Sequence length DNA	Changes compared to Bowman		Location	Effect DNA level	Effect protein level
			Position (orf position) in Bowman	Mutation/SNP
	Bowman	3780	-	-		-	-
	Volla	3755	42 (42)	a to g	exon 1		silent
			194 (93)	c to t	exon 2		silent
			318	g to c	intron 2		none
			421	g to a	intron 2		none
			636 (231)	g to a	exon 4		silent
			854 (305)	t to c	exon 5		L to P
			909	c to t	intron 5		none
			913 to 915	ttc deletion	intron 5		none
			954	g to t	intron 5		none
			1057 to 1084	deletion of 28 bp	intron 5		none
			1116	g to a	intron 5		none
			1129 to 1130	deletion of aa	intron 5		none
			1208	g to a	intron 5		none
			1265	g to c	intron 5		none
			1283	a to g	intron 5		none
			1412	t to a	intron 5		none
			1785 (540)	c to t	exon 7		silent
			1851	a to t	intron 7		none
			1871 to 1873	aca deletion	intron 7		none
			1925	t to c	intron 7		none
			1957	c to t	intron 7		none
			1997	t to c	intron 7		none
			2058	c to t	intron 7		none
			2084	c to a	intron 7		none
			2119	a to c	intron 7		none
			2371 (633)	t to c	exon 9		silent
			2516	g to a	intron 9		none
			2550	a to g	intron 9		none
			2721	a to g	intron 9		none
			2755	g to c	intron 9		none
			2756	t to c	intron 9		none
			2807	g to t	intron 9		none
			2868	ttg insertion	intron 9		none
			2885	g to c	intron 9		none
			2902	a insertion	intron 9		none
			2920	c to a	intron 9		none
			2946	insertion of ATAACAA	intron 9		none
			3055	c to t	intron 9		none
			3219	t to a	intron 10		none
			3243	g to c	intron 10		none
			3317 (870)	c to t	exon 11		silent
			3582	c to t	intron 12		none
			3618 (990)	a to g	exon 13		silent
brh1.x	Volla	3695	42 (42)	a to g	exon 1		silent
			194 (93)	c to t	exon 2		silent
			318	g to c	intron 2		none
			421	g to a	intron 2		none
			636 (231)	g to a	exon 4		silent
			854 (305)	t to c	exon 5		L to P
			909	c to t	intron 5		none
			913 to 915	ttc deletion	intron 5		none
			954	g to t	intron 5		none
			1057 to 1084	deletion of 28 bp	intron 5		none
			1116	g to a	intron 5		none
			1129 to 1130	deletion of aa	intron 5		none
			1208	g to a	intron 5		none
			1265	g to c	intron 5		none
			1283	a to g	intron 5		none
			1412	t to a	intron 5		none
			1785 (540)	c to t	exon 7		silent
			1851	a to t	intron 7		none
			1871 to 1873	aca deletion	intron 7		none
			1925	t to c	intron 7		none
			1957	c to t	intron 7		none
			1997	t to c	intron 7		none
			2058	c to t	intron 7		none
			2084	c to a	intron 7		none
			2119	a to c	intron 7		none
			2371 (633)	t to c	exon 9		silent
			2516	g to a	intron 9		none
			2550	a to g	intron 9		none
			2721	a to g	intron 9		none
			2755	g to c	intron 9		none
			2756	t to c	intron 9		none
			2807	g to t	intron 9		none
			2868	ttg insertion	intron 9		none
			2885	g to c	intron 9		none
			2902	a insertion	intron 9		none
			2920	c to a	intron 9		none
			2946	insertion of ATAACAA	intron 9		none
			3055	c to t	intron 9		none
			3219	t to a	intron 10		none
			3243	g to c	intron 10		none
			3317 (870)	c to t	exon 11		silent
			3582	c to t	intron 12		none
			3618 (990)	a to g	exon 13		silent
			3718 (1090)	a to t	exon 13		K to stop, leading to loss of the last 20 aminoacids of the protein
BW079	brh1.x backcrossed to Bowman	3695	42 (42)	a to g	exon 1		silent
			194 (93)	c to t	exon 2		silent
			318	g to c	intron 2		none
			421	g to a	intron 2		none
			636 (231)	g to a	exon 4		silent
			854 (305)	t to c	exon 5		L to P
			909	c to t	intron 5		none
			913 to 915	ttc deletion	intron 5		none
			954	g to t	intron 5		none
			1057 to 1084	deletion of 28 bp	intron 5		none
			1116	g to a	intron 5		none
			1129 to 1130	deletion of aa	intron 5		none
			1208	g to a	intron 5		none
			1265	g to c	intron 5		none
			1283	a to g	intron 5		none
			1412	t to a	intron 5		none
			1785 (540)	c to t	exon 7		silent
			1851	a to t	intron 7		none
			1871 to 1873	aca deletion	intron 7		none
			1925	t to c	intron 7		none
			1957	c to t	intron 7		none
			1997	t to c	intron 7		none
			2058	c to t	intron 7		none
			2084	c to a	intron 7		none
			2119	a to c	intron 7		none
			2371 (633)	t to c	exon 9		silent
			2516	g to a	intron 9		none
			2550	a to g	intron 9		none
			2721	a to g	intron 9		none
			2755	g to c	intron 9		none
			2756	t to c	intron 9		none
			2807	g to t	intron 9		none
			2868	ttg insertion	intron 9		none
			2885	g to c	intron 9		none
			2902	a insertion	intron 9		none
			2920	c to a	intron 9		none
			2946	insertion of ATAACAA	intron 9		none
			3055	c to t	intron 9		none
			3219	t to a	intron 10		none
			3243	g to c	intron 10		none
			3317 (870)	c to t	exon 11		silent
			3582	c to t	intron 12		none
			3618 (990)	a to g	exon 13		silent
			3718 (1090)	a to t	exon 13		K to stop, leading to loss of the last 20 aminoacids of the protein
	Aapo	3780		-	-	-	-
	Volla	3755	42 (42)	a to g	exon 1		silent
			194 (93)	c to t	exon 2		silent
			318	g to c	intron 2		none
			421	g to a	intron 2		none
			636 (231)	g to a	exon 4		silent
			854 (305)	t to c	exon 5		L to P
			909	deletion of c	intron 5		none
			912	deletion of c	intron 5		none
			913	deleiton of t	intron 5		none
			954	g to t	intron 5		none
			1057 to 1084	deletion of 28 bp	intron 5		none
			1116	g to a	intron 5		none
			1129 to 1130	deletion of aa	intron 5		none
			1208	g to a	intron 5		none
			1265	g to c	intron 5		none
			1283	a to g	intron 5		none
			1412	t to a	intron 5		none
			1785 (540)	c to t	exon 7		silent
			1851	a to t	intron 7		none
			1870 to 1872	3 bp deletion	intron 7		none
			1925	t to c	intron 7		none
			1957	c to t	intron 7		none
			1997	t to c	intron 7		none
			2058	c to t	intron 7		none
			2084	c to a	intron 7		none
			2119	a to c	intron 7		none
			2371 (633)	t to c	exon 9		silent
			2516	g to a	intron 9		none
			2550	a to g	intron 9		none
			2721	a to g	intron 9		none
			2755	g to c	intron 9		none
			2756	t to c	intron 9		none
			2807	g to t	intron 9		none
			2868	ttg insertion	intron 9		none
			2885	g to c	intron 9		none
			2902	a insertion	intron 9		none
			2920	c to a	intron 9		none
			2946	insertion of ATAACAA	intron 9		none
			3055	c to t	intron 9		none
			3219	t to a	intron 10		none
			3243	g to c	intron 10		none
			3317 (870)	c to t	exon 11		silent
			3582	c to t	intron 12		none
			3618 (990)	a to g	exon 13		silent
	Steptoe	3776

[truncated: 6 more sheets: brh1.z, ari-m.12, ari-m.28, ari-m.141, ari-m.177, ari-m.269]
